# Supplementary material for: Activation of IRF3 in cardiomyocytes impairs mitochondrial oxidative function through PGC-1α inhibition and drives heart failure
Source: Nat Commun. 2026 Feb 27;17:2051. doi: 10.1038/s41467-026-69792-4 (PMC12948977; doi:10.1038/s41467-026-69792-4)
Supplement: Supplementary file 3 — Supplementary Data 1 [file 41467_2026_69792_MOESM3_ESM.xlsx]

## Sheet: qPCR Primer List
Table S2: List of primers (human, mouse, rat) used in this study for quantitative real-time PCR. Primer sequences of genes used for the quantification of mRNAs by RT-qPCR. Primers were tested for specificity by melting curve analysis.
Gene	Species	Primer	Primer sequence (5'-3')	GenBank Acc.No
IRF3	Human	Fwd	TCTTCCAGCAGACCATCTCC	NM_001571.6
		Rev	TGCCTCACGTAGCTCATCAC
36B4	Human	Fwd	AGATGCAGCAGATCCGCAT	NM_007475.5
		Rev	GTTCTTGCCCATCAGCACC
IFIT1	Human	Fwd	ATTTACAGCAACCATGAGTACAAA	NM_001548.5
		Rev	TCAGGCATTTCATCGTCATCA
IFIT2	Human	Fwd	ACTGCAACCATGAGTGAGAACA	NM_001547.5
		Rev	CCCTCCATCAAGTTCCAGGT
IFIT3	Human	Fwd	CAGAGGGCAGTCATGAGTGAGG	NM_001549.6
		Rev	AATGGCATTTCAGCTGTGGAAG
CCL2	Human	Fwd	TCTGTGCCTGCTGCTCATAG	NM_002982.4
		Rev	GGGCATTGATTGCATCTGGC
IFNB1	Human	Fwd	CTTGGATTCCTACAAAGAAGCAGC	NM_002176.4
		Rev	TCCTCCTTCTGGAACTGCTGCA
RSAD2	Human	Fwd	ACTCGCCAGTGCAACTACAA	NM_080657.5
		Rev	TGATCTTCTCCATACCAGCTTCC
Irf3	Mouse	Fwd	GCACAGATGGCTGACTTTGG	NM_016849.4
		Rev	GGTTGACACGTCCGGCTTAT
Pgc-1a	Mouse	Fwd	GGACATGTGCAGCCAAGACTCT	NM_008904.3
		Rev	CACTTCAATCCACCCAGAAAGCT
Ifnb1	Mouse	Fwd	CAGCTCCAAGAAAGGACGAAC	NM_010510.2
		Rev	GGCAGTGTAACTCTTCTGCAT
36b4	Mouse	Fwd	GAGGAATCAGATGAGGATATGGGA	NM_007475.5
		Rev	AAGCAGGCTGACTTGGTTGC
Pgc-1b	Mouse	Fwd	TGCGGAGACACAGATGAAGA	NM_133249.3
		Rev	GGCTTGTATGGAGGTGTGGT
Ifit1	Mouse	Fwd	CAAGGCAGGTTTCTGAGGAG	NM_008331.4
		Rev	TGAAGCAGATTCTCCATGACC
Ifit2	Mouse	Fwd	TCTGATTCTGAGGCCTTGCA	NM_008332.3
		Rev	CTTGCTGACCTCCTCCATTCTC
Ifit3	Mouse	Fwd	CCATCATGAGTGAGGTCAAC	NM_010501.2
		Rev	TGTTGCCTTCTCCTCAGAGTT
Ccl2	Mouse	Fwd	TTAAAAACCTGGATCGGAACCAA	NM_011333.3
		Rev	GCATTAGCTTCAGATTTACGGGT
Rsad2	Mouse	Fwd	AGCATTAGGGTGGCTAGATCC	NM_021384.4
		Rev	CTGAGTGCTGTTCCCATCTTC
Ccl5	Mouse	Fwd	GCTGCTTTGCCTACCTCTCC	NM_013653.3
		Rev	TCGAGTGACAAACACGACTGC
Cytb	Mouse	Fwd	ACGCAAACGGAGCCTCAATA	NC_005089.1
		Rev	TGTGGCTATGACTGCGAACA
Nd1	Mouse	Fwd	TCCGAGCATCTTATCCACGC	NC_005089.1
		Rev	GTATGGTGGTACTCCCGCTG
Nd2	Mouse	Fwd	ATCCTCCTGGCCATCGTACT	NC_005089.1
		Rev	ATCAGAAGTGGAATGGGGCG
Nd3	Mouse	Fwd	GTTGCATTCTGACTCCCCCA	NC_005089.1
		Rev	GGTAGACGTGCAGAGCTTGT
Nd4	Mouse	Fwd	ATCGCACATGGCCTCACATC	NC_005089.1
		Rev	GGCTGTGGATCCGTTCGTAG
Nd4l	Mouse	Fwd	GCTCCATACCAATCCCCATCA	NC_005089.1
		Rev	ACGTAATCTGTTCCGTACGTGT
Nd5	Mouse	Fwd	TAGCCTGGCAGACGAACAAG	NC_005089.1
		Rev	GTATTCCTGTGAGGGCGAGG
Nd6	Mouse	Fwd	CCGCAAACAAAGATCACCCAG	NC_005089.1
		Rev	GAAGGAGGGATTGGGGTAGC
Cox1	Mouse	Fwd	GCTAGCCGCAGGCATTACTA	NC_005089.1
		Rev	CTCCTCCAGCGGGATCAAAG
Cox2	Mouse	Fwd	ACCTGGTGAACTACGACTGC	NC_005089.1
		Rev	GGACTGCTCATGAGTGGAGG
Cox3	Mouse	Fwd	AAGGCCACCACACTCCTATTG	NC_005089.1
		Rev	GCAGCCTCCTAGATCATGTGT
Atp6	Mouse	Fwd	CCAATGGCATTAGCAGTCCG	NC_005089.1
		Rev	AATGGTAGCTGTTGGTGGGC
Atp8	Mouse	Fwd	CAAACATTCCCACTGGCACC	NC_005089.1
		Rev	TTGTTGGGGTAATGAATGAGGC
12sRNA	Mouse	Fwd	TAAATTTCGTGCCAGCCACC	NC_005089.1
		Rev	AGTTGACACGTTTTACGCCG
16sRNA	Mouse	Fwd	AATTTCGGTTGGGGTGACCT	NC_005089.1
		Rev	AGGATTGCGCTGTTATCCCT
Tfam	Mouse	Fwd	AATTGCAGCCATGTGGAGGGA	NC_005089.1
		Rev	GCTCTCAGGTGGGATGCAG
Tfb2m	Mouse	Fwd	TCCTTGGTCAGCAGGTGTTC	NM_001420223.1
		Rev	TCGCAGGAGTACAGATCGAA
Nrf1	Mouse	Fwd	GACAAGATCATCAACCTGCCTGTAG	NM_008686.3
		Rev	GCTCACTTCCTCCGGTCCTTTG
Irf3	Rat	Fwd	GGCTTGTGATGGTCAAGGTT	NM_001006969.1
		Rev	CATGTCCTCCACCAAGTCCT
Ccl2	Rat	Fwd	TTAATGCCCCACTCACCTGC	NM_031530.1
		Rev	TGAGCTTGGTGACAAATACTACAG
36b4	Rat	Fwd	GTTGAACATCTCCCCCTTCTCC	NM_022402.2
		Rev	CCACATTGCGGACACCCTCT
Rpl32	Rat	Fwd	CTGCTGATGTGCAACAAATCT	NM_013226.3
		Rev	GCTGTGCTGCTCTTTCTACAAT
18SrRNA	Rat	Fwd	CGAGCCGCCTGGATACC	NR_046237.2
		Rev	CATGGCCTCAGTTCCGAAAA
Ifit2	Rat	Fwd	TCATGAGTACAGCCAGTAAGGAA	NM_001024753.1
		Rev	ACTCGTCTTCTGCTCTCAGG
Ifit3	Rat	Fwd	CCGTCATGAGTGAGGTCAAC	NM_001007694.3
		Rev	TGTCGCTTTGTGCTCAGAGTT
Rsad2	Rat	Fwd	CCTTCCTACAGGACAGGGGT	NM_138881.2
		Rev	CTTGGCCACGACCAATGAGA
Oas2	Rat	Fwd	GCCACACAAACCATGTTGGG	NM_001009715.1
		Rev	CGTACTGGGAGCGTTCAGTT
Isg15	Rat	Fwd	AAGAGTGGTGTGCCAGCTTT	NM_001106700.1
		Rev	GCCCCTTTCATTCCTCACCA
Atp6	Rat	Fwd	AACGCCTAATCAGCAACCGA	NC_001665.2
		Rev	TGCTCATAGGGGGATGGCTA
Atp8	Rat	Fwd	TGCCACAACTAGACACATCCA	NC_001665.2
		Rev	TAGTTTTGGGGGAGGGAGGT
Cytb	Rat	Fwd	CTCCTTTATCGACCTCCCCG	NC_001665.2
		Rev	CCGTAGTTTACGTCTCGGCA
Cox1	Rat	Fwd	ATTGGAGGCTTCGGGAACTG	NC_001665.2
		Rev	AGATAGAAGACACCCCGGCT
Cox2	Rat	Fwd	TGGCTTACAAGACGCCACAT	NC_001665.2
		Rev	TGGGCGTCTATTGTGCTTGT
Cox3	Rat	Fwd	ACAGGAGCCCTATCAGCTCT	NC_001665.2
		Rev	GGGGTAATTCCTGTTGGGGG
Irf1	Rat	Fwd	GAACCAGGAGCCCAACTCTC	NM_012591.2
		Rev	CCTATCTCGATGTCCCCTCCA
Irf2	Rat	Fwd	GCTAAAGTGGCTGAACAAGGAAA	NM_001047086.1
		Rev	GTCCCAACCGTGTCTAGCTG
Irf4	Rat	Fwd	TGGAGGGATTATGCCCCTGA	NM_001106108.2
		Rev	CCTGTCACCTGGCAACCATT
Irf5	Rat	Fwd	CTCGAGACATGCCACCTCAG	NM_001106586.1
		Rev	GGTAGCATTCTCTGGAGCTCTT
Irf6	Rat	Fwd	TGCAAAGTGTACTGGTCGGG	NM_001108859.1
		Rev	GGGCAATGAGCTCACTCAGG
Irf7	Rat	Fwd	GCTTGGATCTACAACTGGCCC	NM_001033691.1
		Rev	GGGTTTGCAACCCAGCATTT
Irf8	Rat	Fwd	CCACGTGGAAGACACGGTTA	NM_001008722.2
		Rev	ACGCCCAGCTTGCATTTTTG
Irf9	Rat	Fwd	ATCTGCTGCCCAGCAATAAGT	NM_001012041.1
		Rev	GAAGTACTGGGCCAAATCTCT
Nd1	Rat	Fwd	GAACCCATACGCCCCCTAAC	EU104717.1
		Rev	GCTCGTAGGGCTCCGAATAG
Sdhb	Rat	Fwd	GCAGGCTTATCGCTGGATGA	NM_001100539.1
		Rev	CTGGATTCAGACCCTTGGGG
