# Supplementary material for: Activation of IRF3 in cardiomyocytes impairs mitochondrial oxidative function through PGC-1α inhibition and drives heart failure
Source: Nat Commun. 2026 Feb 27;17:2051. doi: 10.1038/s41467-026-69792-4 (PMC12948977; doi:10.1038/s41467-026-69792-4)
Supplement: Supplementary file 7 — Source data [file 41467_2026_69792_MOESM7_ESM.xlsx]

## Sheet: 1b
	NF						ICM							unpaired two-tailed Student's t test
IRF3	1.04737	1.03785	0.679255	0.805271	1.06018	1.37007	2.42872	2.38225	2.40105	2.46593	2.03264	2.26031		5.11177e-07

## Sheet: 1c
		NF							ICM											unpaired two-tailed Student's t test
	IRF3	0.972	0.319	1.716	0.907	1.413	1.813	0.808	2.021	1.678	1.424	1.616	1.659	1.478	1.459	1.64129	1.68	1.326		0.0229572
	IFIT2	1.413	0.272	1.751	0.697	0.452	0.922	0.515	2.426	1.374	1.541	0.545	1.493	0.888	1.256	1.27772	1.468	1.617		0.0534231
	IFIT3	1.548	0.216	1.648	0.769	0.595	1.018	1.019	2.036	1.548	1.415	1.201	1.302	1.011	1.206	1.01446	2.086	1.275		0.0602971

## Sheet: 1g
		Sham							LAD									unpaired two-tailed Students t test
	Irf3	1.182	0.94	0.96	0.94	0.83	0.998	1.203	1.44	1.988	1.707	1.241	1.103	1.1	1.401	1.476		0.00470162
	Ifnβ	1.616	4.507	2.399	0.554	0.458	0.48	0.47	8.498	7.957	5.088	2.333	8.921	3.548	3.499	3.573		0.00417329
	Ifit1	0.966	0.712	1.214	1.161	0.793	0.993	1.31	1.853	2.54	2.25	3.482	2.274	0.59	2.378	3.193		0.00221418
	Ifit2	1	0.892	1.202	0.895	1.022	0.943	1.08	1.186	1.822	1.62	1.19	1.182	1.16	1.065	1.736		0.00997221
	Ifit3	1.067	0.879	1.488	0.885	0.731	0.982	1.128	1.776	3.114	2.186	2.711	2.256	0.432	1.897	2.451		0.0045656
	Rsad2	1.101	0.729	0.888	0.929	0.803	1.209	1.552	1.771	1.468	1.474	1.296	1.814	0.62	1.531	1.342		0.0438426
	Ccl2	0.792	1.02	0.673	0.65	0.539	1.686	1.168	1.265	1.398	1.111	2.303	1.16	1.1602	2.076	1.296		0.0311479

## Sheet: 1i
		NF						ICM							unpaired two-tailed Student's t test
	NDUFB8	1.04211	0.814488	0.945692	0.950463	1.03571	1.21155	0.800598	0.727759	0.532245	0.574761	0.448418	0.614137		0.000476264
	SDHB	1.08642	0.914597	0.849287	0.862324	0.954714	1.33266	0.908974	0.895254	0.727786	0.704289	0.671045	0.76249		0.0269178
	UQCRC2	1.17459	0.982927	0.770411	0.958082	0.95028	1.16371	0.629391	0.724881	0.737818	0.773367	0.826104	0.968438		0.0162119
	COI	1.02092	1.08831	0.839283	1.04981	0.804624	1.19704	0.50125	0.664755	0.502277	0.647027	0.53735	0.937888		0.0024248
	ATP5A	0.964309	0.990871	0.896343	1.06515	0.924233	1.15909	0.699972	0.872523	0.743276	0.680448	0.854398	0.81274		0.00153932

## Sheet: 1j
		Sham							LAD									unpaired two-tailed Student's t test
	Cytb	1.384	0.907	0.945	0.926	0.826	0.982	1.124	0.39	0.999	0.889	0.388	0.784	0.182	0.798	0.806		0.0155397
	Nd1	1.1	0.869	0.951	1.187	0.863	0.931	1.154	0.319	0.839	0.81	0.314	0.497	0.194	1.077	0.612		0.00506128
	Nd2	1.371	0.83	0.947	0.947	0.774	1.072	1.182	0.386	0.921	0.719	0.343	0.712	0.181	0.78	0.707		0.00406284
	Nd3	1.246	0.938	0.957	1.062	0.831	1.001	1.012	0.887	0.48	0.836	0.196	0.346	0.098	0.445	0.412		0.000383738
	Nd4	1.335	0.822	0.934	0.974	0.813	1.092	1.127	0.89	1.127	0.601	0.373	0.831	0.218	0.89	0.941		0.0575547
	Nd4L	1.332	0.922	1.016	1.082	0.879	0.907	0.929	0.852	1.16	0.502	0.423	0.864	0.232	0.916	1.06		0.0805691
	Nd5	1.363	0.89	0.934	0.977	0.884	1.011	1.011	0.411	1.011	0.852	0.348	0.746	0.21	0.764	0.708		0.00753663
	Nd6	1.335	0.881	0.902	0.97	0.865	1.026	1.095	0.49	1.033	0.819	0.369	0.805	0.284	0.796	0.856		0.0142741
	Cox1	1.352	0.801	0.895	0.943	0.874	1.01	1.24	0.321	0.914	1.177	0.351	0.688	0.181	0.732	0.758		0.0229532
	Cox2	1.347	0.847	0.904	0.966	0.927	0.99	1.094	0.47	0.787	1.169	0.273	0.521	0.184	0.611	0.66		0.00623587
	Cox3	1.482	0.778	0.928	0.925	0.869	0.988	1.179	1.276	0.679	0.974	0.239	0.373	0.107	0.619	0.577		0.0277537
	Atp6	1.394	0.861	0.873	0.888	0.795	1.168	1.156	0.36	0.939	0.609	0.255	0.659	0.189	0.792	0.697		0.00341838
	Atp8	1.413	0.817	0.907	0.948	0.834	1.074	1.124	0.39	0.903	1.221	0.357	0.721	0.233	0.776	0.786		0.0336212
	12sRNA	1.291	0.84	0.972	1.027	0.817	0.975	1.16	0.421	0.926	1.14	0.387	0.742	0.302	0.776	0.806		0.0228965
	16sRNA	1.215	0.865	0.991	0.967	0.877	0.964	1.174	1.018	0.672	0.859	0.248	0.417	0.127	0.533	0.577		0.00277704

## Sheet: 1k
	mt-DNA transfection and gene expression
	Nd1	1.18	1.438	0.835	1.003	0.704
	16sRNA	1.078	0.699	1.097	0.596	1.038
	Sdhb	0	0	0	0	4e-08

## Sheet: 2b
		Ctrl						CMI3KO					unpaired two-tailed Student's t test
	Irf3	0.941	1.051	0.903	0.781	1.186	1.196	0.305	0.159	0.139	0.05		1.83751e-05

## Sheet: 2f
		Cre-Sham								CMI3KO-Sham								Cre-LAD								CMI3KO-LAD
	EF[%]	63.4647	60.7733	50.2058	63.4033	57.9917	56.493	64.7356	61.779	65.2308	69.9583	61.6356	66.5339	58.0275	59.4507	59.6836	63.4697	9.61571	40.0466	19.1923	34.0107	40.6795	22.6733	28.79	21.4676	35.9151	52.8969	31.9144	52.224	45.7708	40.7306	29.6247	41.311
	Šídák's multiple comparisons test	Summary	Adjusted P Value
	Cre-Sham vs. Cre-LAD	****	<0.0001
	Cre-LAD vs. CMI3KO-LAD	**	0.0051

## Sheet: 2g
		Cre-Sham								CMI3KO-Sham								Cre-LAD								CMI3KO-LAD
	FS[%]	34.2028	32.4865	25.4803	34.3993	30.4656	29.3904	35.1878	32.7572	35.4135	39.0701	32.7933	36.5158	30.4247	31.2691	31.5732	33.787	4.39392	19.4471	8.84563	16.1378	19.8728	8.60103	13.6548	10.0225	17.331	26.7012	15.4582	26.4421	22.5114	19.8678	13.9109	20.2341
	Šídák's multiple comparisons test	Summary	Adjusted P Value
	Cre-Sham vs. Cre-LAD	****	<0.0001
	WT-LAD vs. KO-LAD	**	0.0072

## Sheet: 2h
		Cre-Sham							CMI3KO-Sham								Cre-LAD							CMI3KO-LAD
	HW:BW	4.15326	4.58077	3.99298	4.03704	3.55939	3.51299	4.02985	3.79518	3.77432	4.05227	4.13755	4.36364	3.88055	4.34333	3.92593	4.59623	5.51864	4.27508	4.5945	5.96296	5.46512	4.09441	5.62681	3.97112	5.08127	3.75746	4.19772	4.43098	5.02527	4.20233	5.28832
	Šídák's multiple comparisons test	Summary	Adjusted P Value
	Cre-Sham vs. Cre-LAD	*	0.0145

[truncated: 140 more sheets: 2i, 2k, 3d, 3e, 3f, 3g, 3h, 3i, 3j, 3k, 3m, 3n, 3o, 3p, 3q, 3r, 3s, 4b, 4c, 4d …]
